# Supplementary material for: Method for Isolation of Myxozoan Proliferative Stages from Fish at High Yield and Purity: An Essential Prerequisite for In Vitro, In Vivo and Genomics-Based Research Developments
Source: Cells. 2022 Jan 23;11(3):377. doi: 10.3390/cells11030377 (PMC8833907; doi:10.3390/cells11030377)
Supplement: Supplementary file 1 [file cells-11-00377-s001.zip]

Archive with 1 entries (1 files):
- cells-1500300-supplementary.pdf
